# Supplementary material for: Genomic signal processing for DNA sequence clustering
Source: PeerJ. 2018 Jan 24;6:e4264. doi: 10.7717/peerj.4264 (PMC5786891; doi:10.7717/peerj.4264)
Supplement: Table S1 — The COXI genes used in this paper was mostly taken one for each different organism. To compare their respective phylogeny against the calculated clusters, these organisms were previously arranged according to their Kingom, Phylum, Class and Order. Current table lists their name and KEGG entries where the sequences were downloaded. [file peerj-06-4264-s001.xls]

## Sheet: COX1
Kingdom	Phylum	Class	Order	KEGG Entries	No.	Species	Common name
Metazoans	Chordata	Mammalia	Primates	hsa:4512	1	Homo sapiens	Human
				ptr:807866	2	Pan troglodytes	Chimpanzee
				pps:807872	3	Pan paniscus	Bonobo
				ggo:6742689	4	Gorilla gorilla gorilla	Western Gorilla
				pon:808482	5	Pongo abelii	Sumatran Orangutan
				nle:16545239	6	Nomascus leucogenys	White-cheeked Gibbon
				mcc:2846624	7	Macaca mulatta	Rhesus Macaque
				mcf:7857739	8	Macaca fascicularis	Crab-eating Macaque
				csab:4097490	9	Chlorocebus sabaeus	Green monkey
				rro:4171536	10	Rhinopithecus roxellana	Golden Snub-nosed monkey
				cjc:22203902	11	Callithrix jacchus	Common Marmoset
				sbq:13228913	12	Saimiri boliviensis boliviensis	Bolivian squirrel monkey
			Rodentia	mmu:17708	13	Mus musculus	Mouse
				rno:26195	14	Rattus norvegicus	Norway Rat
				cge:3979185	15	Cricetulus griseus	Upper Galilee Mountains Blind Mole Rat
				gi:1508842	16	Spalax galili	Chinese Hamster / Stripped Dwarf Hamster
				hgl:10201216	17	Heterocephalus glaber	Naked Mole-rat
			Lagomorpha	ocu:808231	18	Oryctolagus cuniculus	Rabbit
			Carnivora	fa:80447	19	Canis lupus	Dog
				aml:5179727	20	Ailuropoda melanoleuca	Giant Panda
				umr:804864	21	Ursus maritimus	Polar Bear
				fca:807934	22	Felis catus	Cat
			Artiodactyla	bta:3283879	23	Bos taurus	Cow / Cattle
				om:10226728	24	Bos grunniens	Yak
				phd:3703618	25	Pantholops hodgsonii	Chiru (Tibetan antelope)
				chx:1485858	26	Capra hircus	Goat
				oas:808251	27	Ovis aries	Sheep
				ssc:808503	28	Sus scrofa	Pig
				fr:532622	29	Camelus bactrianus	Camel
			Cetacea	lve:3802094	30	Lipotes vexillifer	Baiji (Yangtze River Dolphin)
			Perissodactyla	ecb:807850	31	Equus caballus	Horse
			Chiroptera	myb:20964694	32	Myotis brandtii	Brandt''s bat
				myd:102771221	33	Myotis davidii	Bat
				pale:17963491	34	Pteropus alecto	Black Flying Fox (Bat)
			Proboscidea	lav:808791	35	Loxodonta africana	African Elephant
			Didelphimorphia	mdo:3074660	36	Monodelphis domestica	Opossum
			Dayuromorphia	shr:13826440	37	Sarcophilus harrisii	Tasmanian Devil
			Monotremata	oaa:808704	38	Ornithorhynchus anatinus	Platypus
		Aves	Galliformes	gga:807639	39	Gallus gallus	Chicken
				mgp:5848012	40	Meleagris gallopavo	Turkey
				cjo:804670	41	Coturnix japonica	Japanese Quail
			Aneriformes	apla:5405810	42	Anas platyrhynchos	Mallard
			Passeriformes	tgu:3950792	43	Taeniopygia guttata	Zebra Finch
				fab:16027872	44	Ficedula albicollis	Collared Flycatcher
				phi:9480994	45	Pseudopodoces humilis	Tibetan Ground-jay
				ccw:20160629	46	Corvus cornix	Hooded Crow
			Falconiformes	fpg:808591	47	Falco peregrinus	Peregrine Falcon
				fch:23808613	48	Falco cherrug	Saker Falcon
			Columbiromes	clv:8889997	49	Columba livia	Pigeon
		Reptilia	Crocodylia	asn:806140	50	Alligator sinensis	Chinese Alligator
				amj:808239	51	Alligator mississippiensis	Florida Alligator
			Testudines	pss:2943128	52	Pelodiscus sinensis	Chinese Softshell Turtle
				cmy:808651	53	Chelonia mydas	Green Sea Turtle
			Squamata	acs:6385977	54	Anolis carolinensis	Lizzard
				pbi:YP_008083601	55	Python bivittatus	Burmese Python
				gja:26044427	56	Gekko japonicus	Gecko
		Amphibia	Anura	xla:2642088	57	Xenopus laevis	African Clawed Frog
				ma:698621	58	Silurana tropicalis	Western clawed Frog
		Actinopterygii	Cypriniformes	dre:140539	59	Danio rerio	Zebrafish
			Tetraodontiformes	tru:805218	60	Takifugu rubripes	Takifugu (Fugu fish)
				tng:BAE79219	61	Tetraodon nigroviridis	Spotted Green Pufferfish
			Cichliformes	mze:26037642	62	Maylandia zebra	Zebra Mbuna
			Beloniformes	ola:805432	63	Oryzias latipes	Japanese Medaka (Ricefish)
			Cyprinodontiformes	xma:6986210	64	Xiphophorus maculatus	Southern Platyfish
			Salmoniformes	sasa:808314	65	Salmo salar	Atlantic Salmon
		Sarcopterygii	Coelacanthiformes	lcm:808085	66	Latimeria chalumnae	Coelacanth
		Chondrichthyes	Chimaeriformes	cmk:9385346	67	Callorhinchus milii	Australian ghostshark
				bfo:COX1	68	Branchiostoma floridae	Florida Lancelet
		Ascidiacea	Enterogona	cin:806118	69	Ciona intestinalis	Yellow sea Squirt
	Echinodermata	Echinoidea	Echinoida	spu:2652718	70	Strongylocentrotus purpuratus	Purple Sea Urchin
	Hemichordata	Enteropneusta		sko:3703601	71	Saccoglossus kowalevskii	Acorn worm
	Arthropoda	Insecta	Diptera	dme:COX1	72	Drosophila melanogaster	Fruit Fly
				dse:COX1	73	Drosophila sechellia	Fruit Fly (sechellia)
				dsi:COX1	74	Drosophila simulans	Fruit Fly (simulans)
				dya:COX1	75	Drosophila yakuba	Fruit Fly (yakuba)
				mde:20358589	76	Musca domestica	House fly
				aga:COX1	77	Anopheles gambiae	African malaria Mosquito
				aag:COX1	78	Aedes aegypti	Yellow fever Mosquito
				cqu:COX1	79	Culex quinquefasciatus	Southern House Mosquito
			Hymenoptera	soc:9977802	80	Solenopsis invicta	Red Fire Ant
			Coleoptera	tca:803829	81	Tribolium castaneum	Red Flour Beetle
			Lepidoptera	bmor:809266	82	Bombyx mori	Silkworm
				pxy:20834446	83	Plutella xylostella	Diamondback Moth
			Hemiptera	api:7055888	84	Acyrthosiphon pisum	Pea aphid
		Branchiopoda	Diplostraca	dpx:AAD33231	85	Daphnia pulex	Water Flea
	Nematoda	Chromadorea	Rhabditida	cel:COX1	86	Caenorhabditis elegans	C. elegans
				cbr:COX1	87	Caenorhabditis briggsae	Nearly C. elegans
			Spirurida	bmy:COX1	88	Brugia malayi	Lymphatic Filaria
				loa:COX1	89	Loa loa	Eye Filaria
		Enoplea	Trichocephalida	tsp:COX1	90	Trichinella spiralis	Trichinosis Parasite
	Mollusca	Bivalvia	Ostreoida	crg:808829	91	Crassostrea gigas	Pacific Giant Oyster
	Plathelminth	Trematoda	Strigeidia	smm:COX1	92	Schistosoma mansoni	Schistosomiasis
	Cnidaria	Anthozoa	Scleractinia	adf:17674598	93	Acropora digitifera	Coral
		Hydrozoa	Anthoathecata	hmg:6904237	94	Hydra vulgaris	Fresh-water Polyp
	Placozoa			tad:TradoM_p06	95	Trichoplax adhaerens	Placozoans
	Porifera	Demospongiae	Haplosclerida	aqu:4794362	96	Amphimedon queenslandica	Sponge
Fungi	Axcomycota	Saccharomycetes	Saccharomycetales	sce:Q0045	97	Saccharomyces cerevisiae	Yeast
				go:AGOS_AMI002	98	Eremothecium gossypii	Filamentous mold
				kla:KllafMp05	99	Kluyveromyces lactis	Mezcal Yeast
				cgr:CaglfMp04	100	Candida glabrata	C. glabrata
				dha:cox1	101	Debaryomyces hansenii	Cheese Yeast
				yli:YalifMp03	102	Yarrowia lipolytica	Y. lipolytica
		Sordariomycetes	Sordariales	pan:PoanfMp17	103	Podospora anserina	Niessl
			Hypocreales	fgr:GizefMp10	104	Fusarium graminearum	Fusarium head blight
		Eurotiomycetes	Eurotiales	ani:ANID_20014	105	Aspergillus nidulans	A. nidulans
				ang:Asnifp10	106	Aspergillus niger	Black mould
	Basidiomycota	Ustilaginomycetes	Ustilaginales	uma:UsmafMp08	107	Ustilago maydis	Corn smut
Plants	Tracheophyta	Magnoliopsida	z	ath:ArthMp109	108	Arabidopsis thaliana	Thale cress
				bna:4237882	109	Brassica napus	Canola (rape)
			Malvales	gra:27429567	110	Gossypium raimondii	Cotton
			Fabales	gmx:15308534	111	Glycine max	Soybean
			Rosales	mdm:13630227	112	Malus domestica	Apple
			Cucurbitales	csv:11123892	113	Cucumis sativus	Cucumber
			Malpighiales	rcu:10221395	114	Ricinus communis	Castor oil tree
			Vitales	vvi:7498537	115	Vitis vinifera	Grape
			Caryophyllales	bvg:809579	116	Beta vulgaris	Beet
		Liliopsida	Poales	osa:6450122	117	Oryza sativa japonica	Japanese rice
				sbi:SobioMp23	118	Sorghum bicolor	Millet
			Arecales	pda:11542590	119	Phoenix dactylifera	Date palm
		Bryopsida	Funariales	pp:PhpafMp0	120	Physcomitrella patens	Moss
	Chlorophyta	Chlorophyceae	Chlamydomonadales	cre:ChrepMp04	121	Chlamydomonas reinhardtii	Picoplankton (C. reinhardtii)
		Mamiellophyceae	Mamiellales	ota:OstapMp24	122	Ostreococcus tauri	Picoplankton (O. tauri)
				bpg:BathyMg00110	123	Bathycoccus prasinos	Picoplankton (B. prasinos)
				mis:MicpuN_mit45	124	Micromonas commoda	Picoplankton (M. commoda)
		Trebouxiophyceae	Trebouxiophyceae incertae sedis	csl:CospCoM_p26	125	Coccomyxa subellipsoidea	Picoplankton (C. subellipsoidea)
			Chlorellales	cvr:OJ20_p01	126	Chlorella variabilis	Picoplankton (food) (C. variabilis)
				apro:ChprMp021	127	Auxenochlorella protothecoides	Picoplankton (biofuel) (A. protothecoides)
	Rhodophyta	Bangiophyceae	Cyanidiales	gsl:JL72_p19	128	Galdieria sulphuraria	Cyanoalgae thermoacidophilic
		Florideophyceae	Gigartinales	ccp:ChcroMp03	129	Chondrus crispus	Irish moss
SAR	Apicomplexa	Aconoidasia	Haemosporida	pfa:PlfaoMp2	130	Plasmodium falciparum 3D7	Malaria
Chromista		Oomycetes	Peronosporales	psoj:PhsooMp07	131	Phytophthora sojae	Soy parasite
